# Supplementary material for: Screening of Lipid Metabolism-Related Gene Diagnostic Signature for Patients With Dilated Cardiomyopathy
Source: Front Cardiovasc Med. 2022 Apr 1;9:853468. doi: 10.3389/fcvm.2022.853468 (PMC9010535; doi:10.3389/fcvm.2022.853468)
Supplement: Supplementary file 1 [file Table_1.XLS]

## Sheet: lipid metabolism-related genes 
ABCG1	CEL	SUCLA2	MTMR14	RAB5A	FLT3	PLPP1	ALOXE3	PRKAB1	LIPF	MED17	ADH5
ACACA	CIDEA	SUCLG1	MTMR2	RUFY1	FPR2	PLPP2	AMACR	PRKACA	PNLIP	MED18	ADH6
ACACB	CPOX	SUCLG2	MTMR3	SACM1L	GALR2	PLPP3	AWAT1	PRKACB	PNLIPRP1	MED19	CPT1C
ACADL	CPT1A	TDO2	MTMR4	SBF1	GATA6	PLPP4	CBR4	PRKACG	TKFC	MED20	ADIPOQ
ACADVL	CPT2	TP53INP2	MTMR6	SBF2	GPAA1	PLPP5	CPT1B	PRKAG1	ADPRM	MED21	ADIRF
APOB	CRAT	UBE2L6	MTMR7	SELENOI	GPLD1	PLPPR1	CROT	PRKAG3	JMJD7-PLA2G4B	MED22	CCND3
APOE	CRYZ	UGDH	MTMR8	SLC44A1	GPX4	PLPPR2	CYP1A2	PRKAR1A	LYPLA1	MED23	CDK4
ARV1	CYP1A1	UROD	MTMR9	SLC44A2	HDHD5	PLPPR3	CYP1B1	PRKAR1B	LYPLA2	MED24	CEBPA
CES1	CYP4A11	UROS	OCRL	SLC44A3	HEXB	PLPPR4	CYP2C19	PRKAR2A	B4GALT6	MED25	CEBPB
CYP51A1	CYP4A22	VNN1	OSBPL10	SLC44A4	HTR2A	PLPPR5	CYP2C8	PRKAR2B	GAL3ST1	MED26	CEBPD
CYP7A1	D2HGDH	XIST	OSBPL5	SLC44A5	HTR2B	PLSCR1	CYP2C9	ACER1	ABCB11	MED27	EBF1
DGAT2	DECR1	YWHAH	OSBPL8	STARD10	HTR2C	PLSCR3	CYP2J2	ACER2	ABCB4	MED28	EGR2
DGKQ	DHCR24	AACS	PCTP	STARD7	IDI2	PNLIPRP2	CYP2U1	ACER3	ABCC3	MED29	KLF5
DHCR7	DLD	ACAT1	PCYT1A	SYNJ1	IMPA1	PON1	CYP4B1	ALDH3B1	AGMO	MED30	LEP
ELOVL6	DLST	ACSS3	PCYT1B	SYNJ2	IMPA2	PPARD	CYP4F11	ALDH3B2	AGPS	MED31	NFKB1
EPHX2	ECH1	BDH1	PCYT2	TAZ	INPP1	PRKCD	CYP4F2	ARSA	AGT	MED4	NR2F2
ERLIN1	ECHS1	BDH2	PEMT	TMEM86B	INPP5A	PRKD1	CYP4F22	ARSB	AHR	MED6	PCK1
ERLIN2	ECI1	HMGCLL1	PGS1	TNFAIP8	INPP5B	PROCA1	CYP4F3	ARSD	AKR1B15	MED7	RELA
FASN	ECI2	OXCT1	PHOSPHO1	TNFAIP8L1	IP6K1	PTK2	CYP4F8	ARSF	AKR1C1	MED8	SLC2A4
FDFT1	EHHADH	OXCT2	PI4K2A	TNFAIP8L2	IP6K2	PTK2B	CYP8B1	ARSG	AKR1C2	MED9	TNF
FDPS	ELOVL5	ABHD3	PI4K2B	TNFAIP8L3	IP6K3	PYURF	DECR2	ARSH	AKR1C4	MOGAT1	WNT1
FGF1	ENO2	ABHD4	PI4KA	TPTE	IPMK	RAB38	DPEP1	ARSI	AKR1D1	MOGAT2	WNT10B
FMO5	ENO3	ACHE	PI4KB	TPTE2	IRS1	RUBCN	DPEP2	ARSJ	ALAS1	MOGAT3	ZNF467
GGPS1	EPHX1	ACP6	PIK3C2A	VAC14	ISYNA1	SAMD8	DPEP3	ARSK	ALB	MTF1	ZNF638
GNB3	ERP29	AGK	PIK3C2B	ABCA2	ITPKA	SCARB1	ELOVL1	ARSL	ANGPTL4	NCOA1	PSAPL1
GPAM	ETFDH	AGPAT1	PIK3C2G	ABHD12	ITPKB	SERAC1	ELOVL2	ASAH1	ANKRD1	NCOA2	DGKK
HMGCR	FABP1	AGPAT2	PIK3C3	ABHD12B	ITPKC	SERINC2	ELOVL3	ASAH2	ARNT	NCOA3	PLTP
HMGCS1	FABP2	AGPAT3	PIK3CA	ABHD16A	KIT	SERINC3	ELOVL4	B3GALNT1	ARNT2	NCOA6	LPA
IDI1	FH	AGPAT4	PIK3CB	ABHD16B	KLF4	SERINC4	ELOVL7	B4GALNT1	ARNTL	NCOR1	NCEH1
KPNB1	FMO1	AGPAT5	PIK3CD	ABHD5	LCAT	SERINC5	FAAH	CERK	BAAT	NCOR2	APOH
LDLR	G0S2	ALPI	PIK3CG	ABHD6	LGALS13	SGMS1	FAAH2	CERS1	CARM1	NPAS2	ANGPTL8
LDLRAP1	GABARAPL1	ARF1	PIK3R1	ABHD8	LIPC	SGMS2	FADS2	CERS2	CAV1	NR1D1	SORT1
LMF1	GAD2	ARF3	PIK3R2	ACSL3	LIPG	SGPP1	GGT1	CERS3	CCNC	NRF1	LRP1
LPCAT3	GAPDHS	AWAT2	PIK3R3	ADGRF5	LPL	SH3YL1	GGT5	CERS4	CDK19	OSBPL1A	LRPAP1
LSS	GCDH	BCHE	PIK3R4	AGAP2	LYN	SLA2	GPX1	CERS5	CDK8	OSBPL2	LIPA
MBTPS1	GLUL	BMX	PIK3R5	AJUBA	MECP2	SLC27A1	GPX2	CERS6	CGA	OSBPL3	VDAC1
MBTPS2	GPD1	CDIPT	PIK3R6	ALOX15	MPPE1	SMG1	HACD1	CERT1	CHD9	OSBPL6	VDAC2
MVD	GPD2	CDS1	PIKFYVE	ALOX15B	MTMR11	SMPD1	HACD2	CPTP	CIDEC	OSBPL7	VDAC3
MVK	GRHPR	CDS2	PIP4K2A	AMBRA1	NAPEPLD	SMPD2	HACD3	CSNK1G2	CLOCK	OSBPL9	NPC1
NFYA	GSTZ1	CEPT1	PIP4K2B	ANGPTL3	NKX2-1	SMPD3	HACD4	CTSA	CREBBP	PDCD6-AHRR	NPC2
NFYB	H2AZ1	CHAT	PIP4K2C	APOA1	NOD2	SMPD4	HACL1	DEGS1	CUBN	PEX11A	ABCG5
NFYC	HADH	CHKA	PIP4P1	APOA2	NR1H2	SMPDL3B	HPGDS	DEGS2	CYP11A1	PIAS4	ABCG8
NR1H4	HADHB	CHKB	PIP5K1A	APOA4	NR1H3	SOCS1	HSD17B12	ESYT1	CYP11B1	PLIN2	APOC3
PMVK	HAO2	CHPT1	PIP5K1B	APOA5	NUS1	SOCS2	HSD17B3	ESYT2	CYP11B2	PLIN3	OXSM
POR	HCCS	CPNE1	PIP5K1C	APOC1	OC90	SOCS3	HSD17B8	ESYT3	CYP17A1	PLPP6	SULT2B1
PRKAA1	HIBCH	CPNE3	PISD	APOC2	P2RY12	SOCS4	HTD2	FA2H	CYP19A1	PNPLA4	HSD11B1L
RAN	HMGCL	CPNE6	PITPNB	ATG14	P3R3URF	SOCS5	LTA4H	GALC	CYP21A2	PNPLA5	SULT1E1
SC5D	HMGCS2	CPNE7	PITPNM1	ATM	PAFAH1B1	SOCS6	MAPKAPK2	GBA	CYP24A1	POMC	HSD17B6
SCAP	HPGD	CRLS1	PITPNM2	BPNT1	PCSK9	SOCS7	MCAT	GBA2	CYP27B1	PPARG	DHRS11
SCD	HSD17B10	CSNK2A1	PITPNM3	BPNT2	PDGFA	SPHK2	MECR	GLA	CYP2D6	PPARGC1A	CYP3A5
SEC14L2	HSD17B11	CSNK2A2	PLA1A	CAPN2	PDGFB	SPTLC1	MID1IP1	GLB1	CYP2E1	PPARGC1B	CYP3A7
SERPINA12	HSD17B4	CSNK2B	PLA2G10	CCKBR	PDGFRA	SPTLC2	MMAA	GLB1L	CYP2R1	PPP1CA	CYP3A7-CYP3A51P
SOD1	HSD17B7	DDHD1	PLA2G12A	CCL19	PDGFRB	SRC	MMUT	GLTP	CYP39A1	PPP1CB	UGT2A1
SP1	HSDL2	DDHD2	PLA2G15	CCL21	PDXP	SRD5A3	MORC2	GM2A	CYP3A4	PPP1CC	UGT2A3
SQLE	HSP90AA1	DGAT1	PLA2G1B	CCR7	PGAP1	STOML2	NDUFAB1	HEXA	CYP7B1	RGL1	UGT2B17
SREBF1	HSPH1	DGAT2L6	PLA2G2A	CD19	PGAP2	TAMM41	NUDT19	KDSR	DHRS7B	RORA	UGT2B11
SREBF2	IDH1	ENPP6	PLA2G2D	CD81	PGAP3	TEK	NUDT7	NEU1	EP300	RXRB	UGT2B28
TM7SF2	IDH3B	ETNK1	PLA2G2E	CDC42	PGAP4	TGFB1	OLAH	NEU2	ESRRA	SAR1B	UGT1A6
TTC39B	IDH3G	ETNK2	PLA2G2F	CETP	PGP	THEM5	PCCA	NEU3	FABP12	SEC23A	UGT1A4
AADAT	IL4I1	ETNPPL	PLA2G3	CHRM5	PHB2	TMEM150A	PCCB	NEU4	FABP4	SEC24A	UGT1A1
ACAA1	INMT	FIG4	PLA2G4A	CISH	PI4KAP1	TMEM38B	PECR	ORMDL1	FABP6	SEC24B	UGT1A3
ACAA2	KMT5A	GDE1	PLA2G4B	CLN3	PI4KAP2	TTC7A	PHYH	ORMDL2	FABP7	SEC24C	UGT2B10
ACADM	LDHA	GDPD1	PLA2G4C	CLN8	PIGA	TTC7B	PON2	ORMDL3	FABP9	SEC24D	UGT2B7
ACADS	LGALS1	GDPD3	PLA2G4D	CSF1R	PIGB	VAV2	PON3	OSBP	FAM120B	SERPINA6	UGT1A10
ACAT2	LTC4S	GDPD5	PLA2G4E	CWH43	PIGC	VAV3	PPT1	PPM1L	FAR2	SIN3A	UGT1A8
ACO2	MAOA	GNPAT	PLA2G4F	CYP2W1	PIGF	WASHC1	PPT2	PRKD2	FDX1	SIN3B	UGT1A5
ACOT2	MCEE	GPAT2	PLA2G5	DAB2IP	PIGG	WDR81	PRKAA2	PRKD3	FDX2	SLC10A1	UGT2B15
ACOT8	MDH1	GPAT3	PLA2G6	DBI	PIGH	WDR91	PRKAB2	PSAP	FDXR	SLC10A2	UGT1A7
ACOX1	MDH2	GPAT4	PLA2R1	DGKA	PIGK	ZP3	PRKAG2	SGPL1	FHL2	SLC27A5	UGT2B4
ACSL1	ME1	GPCPD1	PLAAT1	DGKB	PIGL	ABCC1	PRXL2B	SGPP2	GC	SLCO1A2	UGT2A2
ACSL4	METAP1	GPD1L	PLAAT2	DGKD	PIGM	ABCD1	PTGDS	SPHK1	GK3P	SLCO1B1	COMT
ACSL5	MGLL	HADHA	PLAAT3	DGKE	PIGN	ACAD10	PTGES	SPTLC3	GLIPR1	SLCO1B3	LRTOMT
ACSM3	MIF	INPP4A	PLAAT4	DGKG	PIGO	ACAD11	PTGES2	SPTSSA	GPS2	SMARCD3	AKR1B10
ACSS1	MLYCD	INPP4B	PLAAT5	DGKH	PIGP	ACBD4	PTGES3	SPTSSB	GRHL1	SRD5A1	PNLIPRP3
ADH1C	NBN	INPP5D	PLB1	DGKZ	PIGQ	ACBD5	PTGIS	STS	GSTM4	SRD5A2	GPX6
ADH7	NCAPH2	INPP5E	PLBD1	DHDDS	PIGS	ACBD6	PTGR1	SUMF1	HDAC3	STAR	GPX7
ADIPOR2	NSDHL	INPP5F	PLD1	DNAJC19	PIGT	ACBD7	PTGR2	SUMF2	HELZ2	STARD3	GPX3
ADSL	NTHL1	INPP5J	PLD2	DOLK	PIGU	ACLY	PTGS1	UGCG	HSD11B1	STARD3NL	GPX5
ALAD	ODC1	INPP5K	PLD3	DOLPP1	PIGV	ACOT1	PTGS2	UGT8	HSD11B2	STARD4	GPX8
ALDH1A1	OSTC	INPPL1	PLD4	DPAGT1	PIGW	ACOT11	RXRA	VAPA	HSD17B1	STARD5	CYP2B6
ALDH3A1	PCBD1	LCLAT1	PLD6	DPM1	PIGX	ACOT12	SCD5	VAPB	HSD17B13	STARD6	PTPLAD1
ALDH3A2	PDHA1	LIPH	PLEKHA1	DPM2	PIGY	ACOT13	SCP2	ABCA1	HSD17B14	SULT2A1	BZRAP1
ALDH9A1	PDHB	LIPI	PLEKHA2	DPM3	PIGZ	ACOT4	SLC25A1	CH25H	HSD17B2	SUMO2	EPT1
ALDOA	PPARA	LPCAT1	PLEKHA3	EFR3A	PIK3IP1	ACOT6	SLC25A17	CYP27A1	HSD3B1	TBL1X	FAM73A
AOC3	PRDX6	LPCAT2	PLEKHA4	EFR3B	PIP4P2	ACOT7	SLC25A20	CYP46A1	HSD3B2	TBL1XR1	RARRES3
APEX1	PSME1	LPCAT4	PLEKHA5	ENPP2	PIP5KL1	ACOT9	SLC27A2	EBP	HSD3B7	TGS1	PPAP2A
AQP7	PTPRG	LPGAT1	PLEKHA6	ENPP7	PIPSL	ACOX2	SLC27A3	LBR	INSIG1	THRAP3	FAM213B
AUH	PTS	LPIN1	PLEKHA8	EPHA8	PLA2G12B	ACOX3	TBXAS1	MSMO1	INSIG2	TIAM2	PPAP2C
BCKDHB	RAP1GDS1	LPIN2	PNPLA2	FABP3	PLA2G2C	ACOXL	TECR	MYLIP	LGMN	TNFRSF21	AHRR
BLVRA	RDH11	LPIN3	PNPLA3	FABP5	PLA2G7	ACSBG1	TECRL	SOAT1	LHB	TRIB3	AC092724.1
BMPR1B	RDH16	MBOAT1	PNPLA6	FADS1	PLAA	ACSBG2	THEM4	SOAT2	LRP2	TSPO	COL4A3BP
BPHL	REEP6	MBOAT2	PNPLA7	FAM126A	PLBD2	ACSF2	THRSP	AKR1A1	MED1	TSPOAP1	TMEM55B
CA2	RETSAT	MBOAT7	PNPLA8	FAM126B	PLCB1	ACSF3	ACSS2	AKR1B1	MED10	TXNRD1	HRASLS5
CA4	S100A10	MFSD2A	PTDSS1	FAR1	PLCB2	ACSL6	AKT1	ALDH1B1	MED11	UBE2I	HRASLS
CA6	SDHA	MIGA1	PTDSS2	FGF2	PLCD1	ACSM6	AKT2	ALDH2	MED12	UGT1A9	AGPAT6
CBR1	SDHC	MIGA2	PTEN	FGFR3	PLCD4	AKR1C3	AKT3	ALDH7A1	MED13	VDR	FAM73B
CBR3	SDHD	MTM1	PTPMT1	FGR	PLCG1	ALOX12	BCKDHA	DGKI	MED13L	ACADSB	FDX1L
CCDC58	SERINC1	MTMR1	PTPN13	FITM1	PLCG2	ALOX12B	HILPDA	GK	MED14	ADH1A	MUT
CD1D	SLC22A5	MTMR10	RAB14	FITM2	PLCH2	ALOX5	LIPE	GK2	MED15	ADH1B	HRASLS2
CD36	SMS	MTMR12	RAB4A	FLT1	PLEK	ALOX5AP	PLIN1	GLYCTK	MED16	ADH4	PPAP2B
AGPAT9	ARSE	PTPLAD2	PLA2G16	PPAPDC2	PTPLB
