# Supplementary material for: Screening of Lipid Metabolism-Related Gene Diagnostic Signature for Patients With Dilated Cardiomyopathy
Source: Front Cardiovasc Med. 2022 Apr 1;9:853468. doi: 10.3389/fcvm.2022.853468 (PMC9010535; doi:10.3389/fcvm.2022.853468)
Supplement: Supplementary file 2 [file Table_2.XLS]

## Sheet: cliStat
Covariates	Type	Total	Test	Train	Pvalue
gender	female	18(18.56%)	8(27.59%)	10(14.71%)	0.5025
gender	male	59(60.82%)	19(65.52%)	40(58.82%)
gender	unknow	20(20.62%)	2(6.9%)	18(26.47%)
age	<49	38(39.18%)	13(44.83%)	25(36.76%)	1
age	>=49	39(40.21%)	14(48.28%)	25(36.76%)
age	unknow	20(20.62%)	2(6.9%)	18(26.47%)

## Sheet: coef
Gene	Coef
(Intercept)	-8.75712
CYP2J2	0.565533
FGF1	2.62399
ETNPPL	-0.664914
PLIN2	-1.67548
LPCAT3	-0.446353
DGKG	1.19304
