# Supplementary material for: Screening of Lipid Metabolism-Related Gene Diagnostic Signature for Patients With Dilated Cardiomyopathy
Source: Front Cardiovasc Med. 2022 Apr 1;9:853468. doi: 10.3389/fcvm.2022.853468 (PMC9010535; doi:10.3389/fcvm.2022.853468)
Supplement: Supplementary file 3 [file Table_3.XLS]

## Sheet: clinical
ID	gender	age
GSM444296	male	<49
GSM444297	male	<49
GSM444298	male	<49
GSM444299	female	>=49
GSM444300	female	<49
GSM444301	male	<49
GSM444302	male	>=49
GSM444303	male	>=49
GSM444224	male	<49
GSM444226	male	>=49
GSM444228	male	>=49
GSM444230	male	>=49
GSM444232	male	>=49
GSM444234	male	<49
GSM444236	male	<49
GSM444238	male	>=49
GSM444240	female	<49
GSM444242	female	>=49
GSM444244	female	<49
GSM444246	female	<49
GSM444248	female	<49
GSM444250	male	>=49
GSM444252	male	>=49
GSM444254	female	<49
GSM444256	male	>=49
GSM444258	male	<49
GSM444260	female	<49
GSM444262	male	>=49
GSM444264	male	>=49
GSM444266	male	<49
GSM444268	female	>=49
GSM444270	female	<49
GSM444272	male	>=49
GSM444274	male	>=49
GSM444276	male	>=49
GSM444278	male	>=49
GSM444280	male	>=49
GSM444282	male	<49
GSM444284	male	>=49
GSM444286	male	>=49
GSM444288	female	>=49
GSM444289	male	<49
GSM444290	male	<49
GSM444291	male	>=49
GSM444292	male	>=49
GSM444293	female	>=49
GSM444294	female	<49
GSM444295	male	>=49
GSM545657	female	<49
GSM545658	male	<49
GSM545659	male	<49
GSM545660	male	<49
GSM545661	male	>=49
GSM545662	male	<49
GSM545663	male	<49
GSM545664	female	<49
GSM545665	male	<49
GSM545666	male	<49
GSM545667	male	>=49
GSM545668	male	<49
GSM545669	male	>=49
GSM545671	female	>=49
GSM545673	male	>=49
GSM545674	female	>=49
GSM545677	male	<49
GSM545678	male	>=49
GSM545681	male	<49
GSM545682	male	>=49
GSM545683	male	<49
GSM545684	male	>=49
GSM545685	male	<49
GSM545686	male	>=49
GSM545688	male	<49
GSM545689	male	<49
GSM545690	male	>=49
GSM545692	male	>=49
GSM545693	male	<49
GSM2109150	unknow	unknow
GSM2109151	unknow	unknow
GSM2109152	unknow	unknow
GSM2109153	unknow	unknow
GSM2109154	unknow	unknow
GSM2109155	unknow	unknow
GSM2109156	unknow	unknow
GSM2109157	unknow	unknow
GSM2109158	unknow	unknow
GSM2109159	unknow	unknow
GSM2109160	unknow	unknow
GSM2109130	unknow	unknow
GSM2109131	unknow	unknow
GSM2109132	unknow	unknow
GSM2109133	unknow	unknow
GSM2109134	unknow	unknow
GSM2109135	unknow	unknow
GSM2109136	unknow	unknow
GSM2109137	unknow	unknow
GSM2109138	unknow	unknow
